# Supplementary material for: Dynamic omnidirectional adhesive microneedle system for oral macromolecular drug delivery
Source: Sci Adv. 2022 Jan 5;8(1):eabk1792. doi: 10.1126/sciadv.abk1792 (PMC8730401; doi:10.1126/sciadv.abk1792)
Supplement: Supplementary file 2 — Movies S1 to S4 [file sciadv.abk1792_movies_s1_to_s4.zip]

Archive with 4 entries (4 files):
- sciadv.abk1792_movie_s1.mov
- sciadv.abk1792_movie_s2.mov
- sciadv.abk1792_movie_s3.mov
- sciadv.abk1792_movie_s4.mov
